# Supplementary material for: The prevalence of dysautonomia in chronic musculoskeletal pain: a systematic review and meta-analysis
Source: Rheumatol Adv Pract. 2026 Mar 18;10(2):rkag034. doi: 10.1093/rap/rkag034 (PMC13070644; doi:10.1093/rap/rkag034)
Supplement: rkag034_Supplementary_Data [file rkag034_supplementary_data.zip]

Archive with 2 entries (2 files):
- RHEUMAP-2025-196.R2._ Supplementary Materials.docx
- prevalence of dysautonomia  PRISMA CHECKLIST .docx
